# Supplementary material for: Exploring Castanea sativa Shells (CSSs) as a Source of AKR1B1 and AKR1B10 Inhibitors: From Extraction to Bioactivity Testing
Source: Molecules. 2026 Feb 5;31(3):563. doi: 10.3390/molecules31030563 (PMC12899490; doi:10.3390/molecules31030563)
Supplement: Supplementary file 1 [file molecules-31-00563-s001.zip]

Archive with 1 entries (1 files):
- molecules-4091592-supplementary.pdf
